# Supplementary material for: The Completeness of the Fossil Record of Mesozoic Birds: Implications for Early Avian Evolution
Source: PLoS One. 2012 Jun 25;7(6):e39056. doi: 10.1371/journal.pone.0039056 (PMC3382576; doi:10.1371/journal.pone.0039056)
Supplement: Table S1 — The genus, species, specimen number, geographical information, stratigraphic and environmental information and CCM2 completeness values for all species used in this analysis. Rows with ‘Combined’ as the specimen number indicate the combined completeness of all specimens of that species in that time slice. Rows in bold type include the values which contribute to the CCM2 curve. (XLS) [file pone.0039056.s001.xls]

## Sheet: Taxa, Geology and Completeness
Genus	Species	Specimen number	Affinities	Unit	Locality	Country	Landmass	Stage	Epoch	Time (MYA)	Lithology/ Environment	CCM2 Score	Citation
Archaeopteryx	lithographica	Combined	Archaeopterygidae	Solnhofen Limestone		Germany	Europe	Early Tithonian	Late Jurassic	150,8-148.2		0.970992	Chaterjee 1997, Ostrom 1976, Mayr et al 2007
Wellnhoferia	grandis	Solnhofen (6th) Specimen	Archaeopterygidae	Solnhofen Limestone	Unknown	Germany	Europe	Early Tithonian	Late Jurassic	150,8-148.2	Soft marly limestones, Lagoonal	0.577099	Wellnhofer 1988
Shenquiornis	mengi	DNHM D2950	Enanthiornithes	Qiatou Formation	Senjitu, Fengning County, Hebei Province	China	Asia	Tithonian-Early Barremian	Late Jurassic-Early Cretaceous	150,8-125	Terrestrial	0.7572	Wang et al 2010
Noguerornis	gonzalezi	LP.1702 P	Enantiornithes	La Pedrera de Rubies	La Pedrera de Meia, Sierra del Montsec, Lleida	Spain	Europe	Late Berriasian - Early Barremian	Early Cretaceous	143-127	Lithographic limestone, Lacustrine	0.181679	Chiappe & Lacasa-Ruiz 2002
Eoconfuciusornis	zhengi	IVPP V11977	Confuciusornidae	Dabeigou Formation	Sichakou, Fengning County, Hebei Province	China	Asia	Hautervian	Early Cretaceous	133.9-130.0	Lacustrine	0.905344	Zhang et al 2008
Protopteryx	fengningensis	IVPP V11665 (holotype)	Enantiornithes	Dabeigou Formation	Sichakou, Fengning County, Hebei Province	China	Asia	Hautervian	Early Cretaceous	133.9-130.0	Lacustrine		Zhang & Zhou 2000
Protopteryx	fengningensis	IVPP V11844	Enantiornithes	Dabeigou Formation	Sichakou, Fengning County, Hebei Province	China	Asia	Hautervian	Early Cretaceous	133.9-130.0	Lacustrine		Zhang & Zhou 2000
Protopteryx	fengningensis	Combined	Enantiornithes					Hautervian	Early Cretaceous	133.9-130.0		0.879389
Ambiortus	demetjevi	3790-271	Carinatae	Andaikhudag Formation	Khurilt-Ulan-Bulak	Mongolia	Asia	Hauterivian - Barremian	Early Cretaceous	133.9-125	Shale, Lacustrine	0.221374	Kurochkin 1985
Otogornis	genghisi	IVPP V9607	Aves	Yijingholuo Formation	Otog Qi, Inner Mongolia	China	Asia	Hauterivian-Early Aptian	Early Cretaceous	133.9-121	Grey silty sandstone and mudston, fluvial/lacustrine	0.155725	Hou 1994
Bohaiornis	goui	LPM B00167	Enantiornithes	Yixian Formation	Lamadong Town, Jianchang County, Liaoning Province	China	Asia	Barremian-Early Aptian	Early Cretaceous	130-121	Lacustrine	0.861069	Hu et al 2011
Dalingheornis	liweii	CNU VB2005001	Enantiornithes	Yixian Formation	Dawangzhangzi, Lingyuan, Liaoning Province	China	Asia	Barremian - Early Aptian	Early Cretaceous	130-121	Grey silt/shale, lacustrine	0.850382	Zhang et al 2006
Longicrusavis	houi	PKUP V1069	Hongshangornithidae, Ornithurae	Yixian Formation	Dawangzhangzi, Lingyuan, Liaoning Province	China	Asia	Barremian - Early Aptian	Early Cretaceous	130-121	Grey silt/shale, lacustrine	0.664122	O'Conner et al 2010
Confuciusornis	dui	IVPP V11553	Confuciusornidae	Yixian Formation	Libalanggou, Liaoning Province	China	Asia	Barremian - Early Aptian	Early Cretaceous	130-121	Mudstone, lacustrine	0.825954	Hou et al 1999
Confuciusornis	dui	IVPP 11521	Confuciusornidae	Yixian Formation	Libalanggou, Liaoning Province	China	Asia	Barremian - Early Aptian	Early Cretaceous	130-121	Mudstone, lacustrine	0.256489	Hou et al 1999
Confuciusornis	dui	Combined	Confuciusornidae					Barremian - Early Aptian	Early Cretaceous	130-121		0.833588	Hou et al 1999
Eoenantiornis	buhleri	IVPP V11537	Euenantiornithes	Yixian Formation	Sihetun, Beipiao city, Liaoning Province	China	Asia	Barremian - Early Aptian	Early Cretaceous	130-121	Lacustrine	0.763359	Hou et al 1999
Jixiangornis	orientalis		Confuciusornidae	Yixian Formation	Sihetun, Beipiao city, Liaoning Province	China	Asia	Barremian - Early Aptian	Early Cretaceous	130-121	Lacustrine	0.79542
Hongshanornis	longicresta	IVPP V14533	Hongshangornithidae, Ornithurae	Yixian Formation	Shifo, Ningcheng, Inner Mongolia	China	Asia	Barremian - Early Aptian	Early Cretaceous	130-121	Lacustrine	0.839695	Zhou & Zhang 2005
Jibeinia	luanhera	Lost	Enantiornithes	Yixian Formation	Senjitu, Fengning County, Hebei Province	China	Asia	Barremian - Early Aptian	Early Cretaceous	130-121	Terrestrial	0.682443	Hou 1997
Vescornis	hebeiensis	NIGP/CAS 130722	Euenantiornithes	Yixian Formation	Senjitu, Fengning County, Hebei Province	China	Asia	Barremian - Early Aptian	Early Cretaceous	130-121	Terrestrial	0.748092	Zhang et al. 2004
Confuciusornis	sanctus	Combined	Confuciusornidae	Yixian Formation		China	Asia	Barremian - Early Aptian	Early Cretaceous	130-121		0.998473	Chiappe et al 1999
Paraprotopteryx	gracilis	STM V001	Enantiornithes	Yixian Formation	Fengning, North Hebei Province	China	Asia	Barremian-Early Aptian	Early Cretaceous	130-121	Terrestrial	0.558779	Zheng et al 2007
Archaeorhynchus	spathula	IVPP V14287	Ornithurae	Yixian Formation	Liaoning Province	China	Asia	Barremian-Early Aptian	Early Cretaceous	130-121	Lacustrine	0.80916	Zhou & Zhang 2006
Liaoningornis	longidigitris	V11303	Ornithurae	Yixian Formation	Southwest of Beipiao city, Liaoning Province	China	Asia	Barremian-Early Aptian	Early Cretaceous	130-121	Terrestrial	0.279389	Hou 1997
Longirostravis	hani	IVPP V11309	Longipterygidae, Euenantiornithes	Yixian Formation	Yixian county	China	Asia	Barremian-Early Aptian	Early Cretaceous	130-121		0.662595	Hou et al. 2004
Mystiornis	cyrili	PM TSU 16/5-45	Mystionithiformes, Enantiornithes	Ilekskaya Svita	Shestakovo-1 locality, Tchebulinski District, Kemerovskaya Oblast	Russia	Asia	Barremian-Aptian	Early Cretaceous	127-112		0.0671756	Kurochkin et al 2011
Eoalulavis	hoyasi	LH 13500	Enantiornithes	Calizas de La Huerguina Formation	Las Hoyas, La Cievra township, Cuenca Province	Spain	Europe	Late Barremian	Early Cretaceous	127-125	Limestone, Lacustrine	0.425954	Sanz et al 1996
Iberomesornis	romerali	Combined	Enantiornithes	Calizas de La Huerguina Formation	Las Hoyas, La Cievra township, Cuenca Province	Spain	Europe	Late Barremian	Early Cretaceous	127-125	Limestone, Lacustrine	0.429008	Sanz et al 2002
Concornis	lacustris	LH2814	Enantiornithes	Calizas de La Huerguina Formation	Las Hoyas, La Cievra township, Cuenca Province	Spain	Europe	Late Barremian	Early Cretaceous	127-125	Limestone, Lacustrine	0.343511	Sanz & Buscalioni 1992
Shanweiniao	cooperorum	DNHM D1878	Longipterygidae, Euenantiornithes	Dawangzhangzi member, Yixian Formation	Lingyuan, Liaoning Province	China	Asia	Early Aptian	Early Cretaceous	125-121	Terrestrial	0.621374	O'Connor et al 2009
Zhongornis	haoae	D2455/6	Aves	Dawangzhangzi member, Yixian Formation	Lingyuan, Liaoning Province	China	Asia	Early Aptian	Early Cretaceous	125-121	Terrestrial	0.712977	Gao et al 2008
Changchengornis	hengdaoziensis	GMV2129	Confuciusornidae	Hengdaozi Member, Yixian Formation	Jianshangou Village, Lianong Province	China	Asia	Early Aptian	Early Cretaceous	125-121	Yellow and Green tuff, sandstone and silt, lacustrine	0.703817	Ji et al. 1999
Sapeornis	chaoyangensis		Sapeornithiformes, Pygostilia	Jiufotang Formation	Baitaigou, Yixian County, Liaoning	China	Asia	Aptian	Early Cretaceous	125-112		0.70687	Yuan 2008
Sapeornis	chaoyangensis	CAGS02-IG-gausa-3/DM 609	Sapeornithiformes, Pygostilia	Jiufotang Formation	Shangheshou, Chaoyang County, Liaoning Province	China	Asia	Aptian	Early Cretaceous	125-112	Terrestrial	0.587786	Czerkas & Ji 2002
Sapeornis	chaoyangensis	IVPP V13396	Sapeornithiformes, Pygostilia	Jiufotang Formation	Dapingfang Town, Western Liaoning	China	Asia	Aptian	Early Cretaceous	125-112	Lacustrine	0.683969	Provini et al 2009
Sapeornis	chaoyangensis	LPM B00018	Sapeornithiformes, Pygostilia	Jiufotang Formation	Dapingfang Town, Western Liaoning	China	Asia	Aptian	Early Cretaceous	125-112	Lacustrine	0.59542	Hu et al 2010
Sapeornis	chaoyangensis	Combined	Sapeornithiformes, Pygostilia					Aptian	Early Cretaceous	125-112		0.883969
Longipteryx	chaoyangensis		Longipterygidae, Euenantiornithes	Jiufotang Formation	Qidaoquanzi	China	Asia	Aptian	Early Cretaceous	125-112	Terrestrial	0.818321	Zhang et al 2001
Yanornis	martini	V12558 + V10996 Combined	Yanornithiformes, Ornithurae	Jiufotang Formation		China	Asia	Aptian	Early Cretaceous	125-112	Terrestrial	0.89313	Zhou & Zhang 2001
Yanornis	martini	LHV0001	Yanornithiformes, Ornithurae	Jiufotang Formation	Shangheshou, Chaoyang County, Liaoning Province	China	Asia	Aptian	Early Cretaceous	125-112	Terrestrial	0.80916	Gong et al. 2004
Yanornis	martini	Combined	Yanornithiformes, Ornithurae					Aptian	Early Cretaceous	125-112		0.914504	Zhou & Zhang 2001
Rapaxavis	pani	DMNH D2522	Euenantiornithes	Jiufotang Formation	Liaoxi, Chaoyang City, Liaoning Province	China	Asia	Aptian	Early Cretaceous	125-112	Terrestrial	0.700763	Morschhauser et al 2008
Sinornis	santensis	BPV 538	Cathayornithidae, Enantiornithes	Jiufotang Formation	Meigeyingzi, Shenglixiang town, Chaoyang County, Liaoning Province	China	Asia	Aptian	Early Cretaceous	125-112	Lacustrine	0.737405	Hou 1997
Parahongshanornis	chaoyangensis	PMOL-AB00161	Hongshangornithidae, Ornithurae	Jiufotang Formation	Yuanjiawa Town, Chaoyang, Liaoning Provinve	China	Asia	Aptian	Early Cretaceous	125-112	Grey, silty mudstone and brown, yellow marl	0.5557	Li et al 2011
Alethoalaornis	agitornis	LPM 00009	Euenantiornithes	Jiufotang Formation	Yuanjiawa Town, Chaoyang, Liaoning Provinve	China	Asia	Aptian	Early Cretaceous	125-112	Grey, silty mudstone and brown, yellow marl		Li et al 2007
Alethoalaornis	agitornis	LPM 00032	Euenantiornithes	Jiufotang Formation	Yuanjiawa Town, Chaoyang, Liaoning Provinve	China	Asia	Aptian	Early Cretaceous	125-112	Grey, silty mudstone and brown, yellow marl		Li et al 2007
Alethoalaornis	agitornis	LPM 00038	Euenantiornithes	Jiufotang Formation	Yuanjiawa Town, Chaoyang, Liaoning Provinve	China	Asia	Aptian	Early Cretaceous	125-112	Grey, silty mudstone and brown, yellow marl		Li et al 2007
Alethoalaornis	agitornis	LPM 00040	Euenantiornithes	Jiufotang Formation	Yuanjiawa Town, Chaoyang, Liaoning Provinve	China	Asia	Aptian	Early Cretaceous	125-112	Grey, silty mudstone and brown, yellow marl		Li et al 2007
Alethoalaornis	agitornis	MPM 00053	Euenantiornithes	Jiufotang Formation	Yuanjiawa Town, Chaoyang, Liaoning Provinve	China	Asia	Aptian	Early Cretaceous	125-112	Grey, silty mudstone and brown, yellow marl		Li et al 2007
Alethoalaornis	agitornis	Combined	Euenantiornithes					Aptian	Early Cretaceous	125-112		0.6774
Jianchangornis	microdonta	IVPP V16708	Ornithurae	Jiufotang Formation	Jianchang, Chaoyang, Liaoning Province	China	Asia	Aptian	Early Cretaceous	120	Terrestrial	0.763359	Zhou et al 2009
Zhongjianornis	yangi	IVPP V15900	Aves	Jiufotang Formation	Jianchang, Chaoyang, Liaoning Province	China	Asia	Aptian	Early Cretaceous	120	Terrestrial	0.832061	Zhou et al 2010
Songlingornis	linghensis	IVPP V10913	Yanornithiformes, Ornithurae	Jiufotang Formation	Bulouochi, Chaoyang County, Liaoning Province	China	Asia	Aptian	Early Cretaceous	125-112	Light grey mudstone, lacustrine	0.39084	Hou 1997
Boluochia	zhengi	V9770	Euenantiornithes	Jiufotang Formation	Bulouochi, Chaoyang County, Liaoning Province	China	Asia	Aptian	Early Cretaceous	125-112	Light grey mudstone, lacustrine	0.28855	Zhou 1995
Cathayornis	yandica	9169A	Cathayornithidae, Enantiornithes	Jiufotang Formation	Bulouochi, Chaoyang County, Liaoning Province	China	Asia	Aptian	Early Cretaceous	125-112	Light grey mudstone, lacustrine	0.676336	Zhou et al. 1992
Chaoyangia	beishanensis	V9934	Ornithurae	Jiufotang Formation	Bulouochi, Chaoyang County, Liaoning Province	China	Asia	Aptian	Early Cretaceous	125-112	Light grey mudstone, lacustrine		Hou & Zhang 1993
Chaoyangia	beishanensis	V9937	Ornithurae										Zhou & Hou 2004
Chaoyangia	beishanensis	Combined	Ornithurae					Aptian	Early Cretaceous	125-112		0.384733
Eocathayornis	walkeri	V10916	Cathayornithidae, Enantiornithes	Jiufotang Formation	Bulouochi, Chaoyang County, Liaoning Province	China	Asia	Aptian	Early Cretaceous	125-112	Light grey mudstone, lacustrine	0.500763	Zhou 2002
Yixianornis	grabaui	IVPP 13631	Yanornithiformes, Ornithurae	Jiufotang Formation	Quianyang, Yixian County Liaoning Province	China	Asia	Aptian	Early Cretaceous	125-112	Terrestrial	0.79542	Clarke et al 2006
Dapingfangornis	sentisorhinus	LPM 00039	Eoenantiornithes	Jiufotang Formation	Dapingfang Town, Western Liaoning	China	Asia	Aptian	Early Cretaceous	125-112	Lacustrine	0.873282	Li et al 2006
Pengornis	houi	IVPP V15536	Enantiornithes	Jiufotang Formation	Dapingfang Town, Western Liaoning	China	Asia	Aptian	Early Cretaceous	125-112	Lacustrine	0.745038	Zhou et al 2008
Jeholornis	prima	IVPP V13274 (Holotype)	Ornithurae	Jiufotang Formation	Dapingfang Town, Western Liaoning	China	Asia	Aptian	Early Cretaceous	125-112	Lacustrine	0.754198	Zhou & Zhang 2002
Jeholornis	prima	IVPP V13553	Ornithurae	Jiufotang Formation	Dapingfang Town, Western Liaoning	China	Asia	Aptian	Early Cretaceous	125-112	Lacustrine		Zhou & Zhang 2003
Jeholornis	prima	IVPP V13550	Ornithurae	Jiufotang Formation	Dapingfang Town, Western Liaoning	China	Asia	Aptian	Early Cretaceous	125-112	Lacustrine		Zhou & Zhang 2003
Jeholornis	prima	#LMP 0193	Ornithurae	Jiufotang Formation	Toutai Village, Yixian, Liaoning province	China	Asia	Aptian	Early Cretaceous	125-112		0.751145	Ji et al. 2002
Jeholornis	prima	Combined	Ornithurae					Aptian	Early Cretaceous	125-112		0.919084
Gansus	yumenensis	IVPP V6862 (Holotype)	Neornithes (?), Carinatae	Xiangou Formation	Changma, Gansu Province	China	Asia	Aptian	Early Cretaceous	125-112	Yellow-brown mudstone, lacustrine	0.109924	Hou & Liu 1984
Gansus	yumenensis	CAGS-IG-04-CM-001	Neornithes (?), Carinatae	Xiangou Formation	Changma, Gansu Province	China	Asia	Aptian	Early Cretaceous	125-112	Yellow-brown mudstone, lacustrine	0.119084	You et al 2006
Gansus	yumenensis	CAGS-IG-04-CM-002	Neornithes (?), Carinatae	Xiangou Formation	Changma, Gansu Province	China	Asia	Aptian	Early Cretaceous	125-112	Yellow-brown mudstone, lacustrine	0.296183	You et al 2006
Gansus	yumenensis	CAGS-IG-04-CM-003	Neornithes (?), Carinatae	Xiangou Formation	Changma, Gansu Province	China	Asia	Aptian	Early Cretaceous	125-112	Yellow-brown mudstone, lacustrine	0.418321	You et al 2006
Gansus	yumenensis	CAGS-IG-04-CM-004	Neornithes (?), Carinatae	Xiangou Formation	Changma, Gansu Province	China	Asia	Aptian	Early Cretaceous	125-112	Yellow-brown mudstone, lacustrine	0.355725	You et al 2006
Gansus	yumenensis	CAGS-IG-04-CM-008	Neornithes (?), Carinatae	Xiangou Formation	Changma, Gansu Province	China	Asia	Aptian	Early Cretaceous	125-112	Yellow-brown mudstone, lacustrine	0.117557	You et al 2006
Gansus	yumenensis	Combined	Neornithes (?), Carinatae					Aptian	Early Cretaceous	125-112		0.644275
Quiliana	graffini	FRDC-05-FR-006	Enantiornithes	Xiagou Formation	Changma, Gansu Province	China	Asia	Aptian	Early Cretaceous	125-112	Yellow-brown mudstone, lacustrine	0.225954	Ji et al 2011
Nanantius	eos	QM F12922	Enantiornithes	Toolebuc Formation	Warra Station, East of Hamilton River, West Queensland	Australia	Australasia	Albian	Early Cretaceous	112-99.6	Limestones/Shales, marine	0.0274809	Molner 1986
Horezmavis	eocretacea		Ornithurnines, Gruiformes?	Khodzhakul Formation	Sultanuvais Ridge, Karakalpak	Uzbekistan	Asia	Late Albian	Early Cretaceous	106-99.6	Yellow sandstone, coast/bay	0.021374	Hope 2002
Enaliornis	barretti	Combined	Hesperornithes	Cambridge Greensand	Coldham Comman, Cambridgeshire	England	Europe	Late Albian	Early Cretaceous	106-99.6	Marine, Phosphatic Carbonate	0.137405	Galton & Martin 2002
Enaliornis	sedgwicki	Combined	Hesperornithes	Cambridge Greensand	Coldham Comman, Cambridgeshire	England	Europe	Late Albian	Early Cretaceous	106-99.6	Marine, Phosphatic Carbonate	0.070229	Galton & Martin 2002
Flexomornis	howei	DMNH 18137	Enantiornithes	Woodbine Formation	Lewisville Member, near the Grapevine Lake Dam Spillway, Northeast Tarrant County, Texas	USA	North America	Cenomanian	Late Cretaceous	99.6-93.6	Gray mudstone, Marine	0.0549618	Tykoski & Fiorillo 2010
Pasquiaornis	hardiei	SMNH P2077.117	Baptornithidae, Hesperornithiformes	Belle Fourche Formation	Carrot River Bonebed, Saskachewan	Canada	North America	Cenomanian	Late Cretaceous	99.6-93.6	Conglomorate and claystone, marine	0.0610687	Tokaryk et al 1997
Pasquiaornis	hardiei	SMNH P2077.60	Baptornithidae, Hesperornithiformes	Belle Fourche Formation	Carrot River Bonebed, Saskachewan	Canada	North America	Cenomanian	Late Cretaceous	99.6-93.6	Conglomorate and claystone, marine	0.0259542	Tokaryk et al 1997
Pasquiaornis	hardiei	SMNH P2409.1	Baptornithidae, Hesperornithiformes	Belle Fourche Formation	Carrot River Bonebed, Saskachewan	Canada	North America	Cenomanian	Late Cretaceous	99.6-93.6	Conglomorate and claystone, marine	0.0152672	Tokaryk et al 1997
Pasquiaornis	hardiei	SMNH P2077.62	Baptornithidae, Hesperornithiformes	Belle Fourche Formation	Carrot River Bonebed, Saskachewan	Canada	North America	Cenomanian	Late Cretaceous	99.6-93.6	Conglomorate and claystone, marine	0.010687	Tokaryk et al 1997
Pasquiaornis	hardiei	SMNH P2409.9	Baptornithidae, Hesperornithiformes	Belle Fourche Formation	Carrot River Bonebed, Saskachewan	Canada	North America	Cenomanian	Late Cretaceous	99.6-93.6	Conglomorate and claystone, marine	0.0305344	Tokaryk et al 1997
Pasquiaornis	hardiei	SMNH P2409.49	Baptornithidae, Hesperornithiformes	Belle Fourche Formation	Carrot River Bonebed, Saskachewan	Canada	North America	Cenomanian	Late Cretaceous	99.6-93.6	Conglomorate and claystone, marine	0	Tokaryk et al 1997
Pasquiaornis	hardiei	SMNH P2077.110	Baptornithidae, Hesperornithiformes	Belle Fourche Formation	Carrot River Bonebed, Saskachewan	Canada	North America	Cenomanian	Late Cretaceous	99.6-93.6	Conglomorate and claystone, marine	0.0305344	Tokaryk et al 1997
Pasquiaornis	hardiei	SMNH P2077.111	Baptornithidae, Hesperornithiformes	Belle Fourche Formation	Carrot River Bonebed, Saskachewan	Canada	North America	Cenomanian	Late Cretaceous	99.6-93.6	Conglomorate and claystone, marine	0.0305344	Tokaryk et al 1997
Pasquiaornis	hardiei	SMNH P2487.7	Baptornithidae, Hesperornithiformes	Belle Fourche Formation	Carrot River Bonebed, Saskachewan	Canada	North America	Cenomanian	Late Cretaceous	99.6-93.6	Conglomorate and claystone, marine	0.0305344	Tokaryk et al 1997
Pasquiaornis	hardiei	Combined	Baptornithidae, Hesperornithiformes					Cenomanian	Late Cretaceous	99.6-93.6		0.0870229
Pasquiaornis	tankei	Combined	Baptornithidae, Hesperornithiformes	Belle Fourche Formation	Carrot River Bonebed, Saskachewan	Canada	North America	Cenomanian	Late Cretaceous	99.6-93.6	Conglomorate and claystone, marine	0.140458	Tokaryk et al 1997
Enantiophoenix	electrophyla	V3882	Avisauridae, Enantiornithes		Nammoura, Oudi al Gabour	Lebanon	Arabian Peninsula	Cenomanian	Late Cretaceous	99.6-93.6	Marine limestone	0.189313	Della Vecchia & Chiappe 1999
Ichthyornis	dispar	UA18456	Ichthyornithes, Ornithurae	Kaskapau Formation	Alberta	Canada	North America	Early Turonian	Late Cretaceous	93.6-91	Coastal	0.0503817	Clarke 2004
Enantiornis	walkeri	PO 4825	Avisauridae, Enantiornithes	Bissekty Svita	Dzharakhuduk locality, Navoi District, Bukhara Provice	Uzbekistan	Asia	Turonian	Late Cretaceous	93.6-88.6	Yellow Sandstone, Terrestrial	0.00916031	Kurochkin 2000
Enantiornis	martini	PO 4609	Avisauridae, Enantiornithes	Bissekty Svita	Dzharakhuduk locality, Navoi District, Bukhara Provice	Uzbekistan	Asia	Turonian	Late Cretaceous	93.6-88.6	Yellow Sandstone, Terrestrial	0.021374	Kurochkin 2000
Ichthyornis	dispar	TMM 31051-24	Ichthyornithes, Ornithurae	Ector Chalk Formation	Savoy Pit, Fannin County, Texas	USA	North America	Early Coniacian	Late Cretaceous	88.6- 87	Marine	0.0503817	Parris & Echols 1992
Ichthyornis	dispar	TMM 31051-25	Ichthyornithes, Ornithurae	Ector Chalk Formation	Savoy Pit, Fannin County, Texas	USA	North America	Early Coniacian	Late Cretaceous	88.6- 87	Marine	0.0854962	Parris & Echols 1992
Icthyornis	dispar	Combined	Ichthyornithes, Ornithurae					Early Coniacian	Late Cretaceous	88.6-87		0.0854962
Austinornis	lentus	YMP 1796	Ichthyornithes/ Galliformes (?)	Austin Chalk Formation	Near Fort McKinney, Collin County, Texas	USA	North America	Coniacian	Late Cretaceous	88.6-85.8	Chalk, Marine	0.0244275	Clarke 2004
Apatornis	celer	YPM 1451	Neornithes (?)	Smokey Hill member, Niobara formation	Pteranodon beds, Smokey Hill River, Logan County, Kansas	USA	North America	Coniacian-Santonian	Late Cretaceous	88.6-83.5	Yellow Chalk	0.010687	Hope 2002
Iaceornis	marshi	YPM 1734	Neornithes (?)	Smokey Hill member, Niobara formation	Pteranodon beds, Smokey Hill River, Logan County, Kansas	USA	North America	Coniacian-Santonian	Late Cretaceous	88.6-83.5	Yellow Chalk	0.221374	Hope 2002
Parahesperornis	alexi	KUVP 2287	Hesperornithes	Smokey Hill member, Niobara formation	Pteranodon beds, Smokey Hill River, Logan County, Kansas	USA	North America	Coniacian-Santonian	Late Cretaceous	88.6-83.5	Yellow Chalk	0.716031	Martin 1984
Hesperornis	regalis	Combined	Hesperornithes	Smokey Hill member, Niobara formation	Pteranodon beds, Smokey Hill River, Logan County, Kansas	USA	North America	Coniacian-Santonian	Late Cretaceous	88.6-83.5	Yellow Chalk	0.955725	Marsh 1880
Hesperornis	crassipes	YMP 1474	Hesperornithes	Smokey Hill member, Niobara formation	Pteranodon beds, Smokey Hill River, Logan County, Kansas	USA	North America	Coniacian-Santonian	Late Cretaceous	88.6-83.5	Yellow Chalk	0.317557	Marsh 1876
Baptornis	advenus	Combined	Baptornithidae, Hesperornithiformes	Smokey Hill member, Niobara formation	Wallace County, Kansas	USA	North America	Coniacian-Santonian	Late Cretaceous	88.6-83.5	Chalk	0.558779	Martin & Tate 1976
Guildavis	tener		Icthyornithes (?), Ornithurae	Niobara Formation	Kansas	USA	North America	Coniacian-Santonian	Late Cretaceous	88.6-83.5	Yellow Chalk	0.010687	Clarke 2004
Bauxitornis	mindszentyae	MTM V 2009.38.1	Avisauridae, Enantiornithes	Csehbanya Formation	Iharkut, Veszprem County, Bakony Mountains, Transdanubian Range	Hungary	Europe	Santonian	Late Cretaceous	85.8-83.5	River Channel, Bauxite Mine	0.0610687	Dyke & Osi 2010
Neuquenornis	volans	MUCPv-142	Avisauridae, Enantiornithes	Bajo de la Carpa Member, Rio Colorado Formation	Universidad Nacional del Comahue, City of Neuquen, Nequen Province	Argentina	South America	Santonian	Late Cretaceous	85.8-83.5	Red, green and yellow mudstone, Fluvial/Delta	0.364885	Chiappe & Calvo 1994
Patagopteryx	deferrariisi	MACN-N-03 (Holotype)	Ornithothoraces	Bajo de la Carpa Member, Rio Colorado Formation	Boca del Sapo, Nequen City, Neuquen Province	Argentina	South America	Santonian	Late Cretaceous	85.8-83.5
Patagopteryx	deferrariisi	MACN-N-10	Ornithothoraces	Bajo de la Carpa Member, Rio Colorado Formation	Boca del Sapo, Nequen City, Neuquen Province	Argentina	South America	Santonian	Late Cretaceous	85.8-83.5
Patagopteryx	deferrariisi	MACN-N-11	Ornithothoraces	Bajo de la Carpa Member, Rio Colorado Formation	Boca del Sapo, Nequen City, Neuquen Province	Argentina	South America	Santonian	Late Cretaceous	85.8-83.5
Patagopteryx	deferrariisi	MACN-N-14	Ornithothoraces	Bajo de la Carpa Member, Rio Colorado Formation	Boca del Sapo, Nequen City, Neuquen Province	Argentina	South America	Santonian	Late Cretaceous	85.8-83.5
Patagopteryx	deferrariisi	MACNv-48	Ornithothoraces	Bajo de la Carpa Member, Rio Colorado Formation	Boca del Sapo, Nequen City, Neuquen Province	Argentina	South America	Santonian	Late Cretaceous	85.8-83.5
Patagopteryx	deferrariisi	MACNv-207	Ornithothoraces	Bajo de la Carpa Member, Rio Colorado Formation	Boca del Sapo, Nequen City, Neuquen Province	Argentina	South America	Santonian	Late Cretaceous	85.8-83.5
Patagopteryx	deferrariisi	Combined	Ornithothoraces			Argentina	South America	Santonian	Late Cretaceous	85.8-83.5	Green, red and white sandstone, Fluvial/Delta	0.671756	Chiappe 2002
Icthyornis	dispar	Combined	Ichthyornithes, Ornithurae		Kansas	USA	North America	Late Santonian- Early Campanian	Late Cretaceous	84.5-77.1	Marine	0.920611	Clarke 2004
Yandangornis	longicaudus	M1326	Aves (?)	Tangshang Group	Aoli Village, Shangpan Town, Linhai City, Zhejiang Province	China	Asia	Early Campanian	Late Cretaceous	83.5-77.1	Calcereous Tuff, Lacustine	0.370992	Cai & Zhao 1999
Hesperornis	rossicus	VPM 26306/2 (holotype)	Hesperornithes	Don River Basin	Tzimlyanskoe Reservoir, Don River, Surovikinskii District, Volgograd province	Russia	Asia	Early Campanian	Late Cretaceous	83.5-77.1		0.0320611	Kurochkin 2000
Hesperornis	rossicus		Hesperornithes	Don River Basin	Tzimlyanskoe Reservoir, Don River, Surovikinskii District, Volgograd province	Russia	Asia	Early Campanian	Late Cretaceous	83.5-77.1		0.00305344	Kurochkin 2000
Hesperornis	rossicus		Hesperornithes	Don River Basin	Tzimlyanskoe Reservoir, Don River, Surovikinskii District, Volgograd province	Russia	Asia	Early Campanian	Late Cretaceous	83.5-77.1		0.00763359	Kurochkin 2000
Hesperornis	rossicus		Hesperornithes	Don River Basin	Tzimlyanskoe Reservoir, Don River, Surovikinskii District, Volgograd province	Russia	Asia	Early Campanian	Late Cretaceous	83.5-77.1		0.00916031	Kurochkin 2000
Hesperornis	rossicus		Hesperornithes	Don River Basin	Tzimlyanskoe Reservoir, Don River, Surovikinskii District, Volgograd province	Russia	Asia	Early Campanian	Late Cretaceous	83.5-77.1		0.0167939	Kurochkin 2000
Hesperornis	rossicus	ZIN PO 5464	Hesperornithes	Rybushka Formation	Karyakino, Tatishchevo District, Saratov Province	Russia	Asia	Early Campanian	Late Cretaceous	83.5-77.1		0.0580153	Panteleyev et al 2004
Hesperornis	rossicus	ZIN PO 5463	Hesperornithes	Rybushka Formation	Karyakino, Tatishchevo District, Saratov Province	Russia	Asia	Early Campanian	Late Cretaceous	83.5-77.1		0.0244275	Panteleyev et al 2004
Hesperornis	rossicus	RM PZ R398	Hesperornithes	Kristianstad Basin	Ivo-Klack, Scone	Sweden	Europe	Early Campanian	Late Cretaceous	83.5-77.1		0.0183206	Kurochkin 2000
Hesperornis	rossicus	SGU 3442 Ve01	Hesperornithes	Kristianstad Basin	Ivo-Klack, Scone	Sweden	Europe	Early Campanian	Late Cretaceous	83.5-77.1		0.0320611	Rees & Lindgren 2005
Hesperornis	rossicus	Combined	Hesperornithes					Early Campanian	Late Cretaceous	83.5-77.1		0.0763359
Halimornis	thompsoni	D2K 035	Euenantiornithes	Mooreville formation	Agr-4, 11K west of Clinton, Greene County, Western Alabama	USA	North America	Early Campanian	Late Cretaceous	83.5-77.1	Marine, Chalk	0.0732824	Chiappe et al 2002
Halimornis	thompsoni	UAMNH PV966.1.1	Euenantiornithes	Mooreville formation	Agr-4, 11K west of Clinton, Greene County, Western Alabama	USA	North America	Early Campanian	Late Cretaceous	83.5-77.1	Marine, Chalk	0.0244275	Chiappe et al 2002
Halimornis	thompsoni	Combined	Euenantiornithes	Mooreville formation				Early Campanian	Late Cretaceous	83.5-77.1		0.0854962
Ichthyornis	antecessor	USNM 22820 (Holotype)	Ichthyornithes, Ornithurae	Mooreville formation	Hewletts Farm, Greene County, Alabama	USA	North America	Early Campanian	Late Cretaceous	83.5-77.1	Limestone, marine	0.0167939	Clarke 2004
Ichthyornis	antecessor	ET4396 (L85-6)	Ichthyornithes, Ornithurae	Roxton Limestone Member, Gober Formation	East Texas State Locality 36, 1Km East of Gober, Fannin County, Texas	USA	North America	Early Campanian	Late Cretaceous	83.5-77.1	Glauconitic limestone, marine	0.0366412	Clarke 2004
Ichthyornis	antecessor	TMM 42522-1	Ichthyornithes, Ornithurae	Pflugerville Formation	Old Sprinkle Bridge locality, Travis County, Texas	USA	North America	Early Campanian	Late Cretaceous	83.5-77.1	Marine	0.0167939	Clarke 2004
Ichthyornis	antecessor	Combined	Ichthyornithes, Ornithurae					Early Campanian	Late Cretaceous	83.5-77.1		0.0534351
Baptornis	varneri	SDSM 68430	Baptornithidae, Hesperornithiformes	Sharon Springs Formation, Pierre Shale Group	SDSM locality V9131, Fall River County, South Dakota	USA	North America	Campanian	Late Cretaceous	83.5-70.6	Marine	0.218321	Martin & Cordes Person 2007
Avisaurus	gloriae	MOR 553E/6.19.91.64	Avisauridae, Enantiornithes	Two Medicine Formation	MOR locality TM-068, Glacier County, Montana	USA	North America	Campanian	Late Cretaceous	83.5-70.6	Silty mudstone, lacustrine/floodplane	0.0625954	Varricchio & Chiappe 1995
Piksi	barbarulna	MOR 1113	Ornithothoraces	Two Medicine Formation	MOR locality TM-088, Glacier County, Montana	USA	North America	Campanian	Late Cretaceous	83.5-70.6	Silty claystone, floodplain	0.0396947	Varrichio 2002
Hesperornis	montana	USNM 8199	Hesperornithes	Claggett Formation	One mile above the mouth of Dog Creek, Fergus County Montana	USA	North America	Campanian	Late Cretaceous	83.5-70.6	Marine, Yellow sandstone	0.0137405	Schufeldt 1915
Canadaga	arctica		Hesperornithes	Upper Kanguk Formation	Eidsbotn graben, Devon Island, Nunavut	Canada	North America	Campanian	Late Cretaceous	83.5-70.6	Tuffaceous shale and sandstone, Marine	0.0107	Wilson et al 2011
Hesperornis	regalis	FM PA 216	Hesperornithes	Vermilion River Formation	Manitoba	Canada	North America	Campanian	Late Cretaceous	83.5-70.6	Marine, Calcereous Shale	0.0274809	Bardack 1968
Hesperornis	regalis	FM PA 217	Hesperornithes	Vermilion River Formation	Manitoba	Canada	North America	Campanian	Late Cretaceous	83.5-70.6	Marine, Calcereous Shale	0.0534351	Bardack 1968
Hesperornis	regalis	FM PA 218	Hesperornithes	Vermilion River Formation	Manitoba	Canada	North America	Campanian	Late Cretaceous	83.5-70.6	Marine, Calcereous Shale	0	Bardack 1968
Hesperornis	regalis	FM PA 219	Hesperornithes	Vermilion River Formation	Manitoba	Canada	North America	Campanian	Late Cretaceous	83.5-70.6	Marine, Calcereous Shale	0.134351	Bardack 1968
Hesperornis	regalis	FM PA 220	Hesperornithes	Vermilion River Formation	Manitoba	Canada	North America	Campanian	Late Cretaceous	83.5-70.6	Marine, Calcereous Shale	0.0259542	Bardack 1968
Hesperornis	regalis	Combined	Hesperornithes					Campanian	Late Cretaceous	83.5-70.6		0.134351
Alexornis	antecedens	LACM 33213	Alexornithidae, Enantiornites	Bocana Roja Formation	LACM Locality 7256, southwest of El Rosario, Baja California del Norte	Mexico	North America	Campanian	Late Cretaceous	83.5-70.6	Terrestrial	0.0167939	Brodkorb 1976
Alexornis	antecedens		Alexornithidae, Enantiornites	Bocana Roja Formation	LACM Locality 7256, southwest of El Rosario, Baja California del Norte	Mexico	North America	Campanian	Late Cretaceous	83.5-70.6	Terrestrial	0.0152672	Brodkorb 1977
Alexornis	antecedens		Alexornithidae, Enantiornites	Bocana Roja Formation	LACM Locality 7256, southwest of El Rosario, Baja California del Norte	Mexico	North America	Campanian	Late Cretaceous	83.5-70.6	Terrestrial	0.0167939	Brodkorb 1978
Alexornis	antecedens		Alexornithidae, Enantiornites	Bocana Roja Formation	LACM Locality 7256, southwest of El Rosario, Baja California del Norte	Mexico	North America	Campanian	Late Cretaceous	83.5-70.6	Terrestrial	0.00763359	Brodkorb 1979
Alexornis	antecedens		Alexornithidae, Enantiornites	Bocana Roja Formation	LACM Locality 7256, southwest of El Rosario, Baja California del Norte	Mexico	North America	Campanian	Late Cretaceous	83.5-70.6	Terrestrial	0.010687	Brodkorb 1980
Alexornis	antecedens		Alexornithidae, Enantiornites	Bocana Roja Formation	LACM Locality 7256, southwest of El Rosario, Baja California del Norte	Mexico	North America	Campanian	Late Cretaceous	83.5-70.6	Terrestrial	0.00916031	Brodkorb 1981
Alexornis	antecedens	Combined	Alexornithidae, Enantiornites					Campanian	Late Cretaceous	83.5-70.6		0.0763359
Intiornis	inexpectatus	MAS-P/2 1	Avisauridae, Enantiornithes	Las Curtiembres Formation	Near Salta, Salta Province	Argentina	South America	Campanian	Late Cretaceous	83.5-70.6		0.108397	Novas et al 2010
Hesperornis	altus	Combined	Hesperornithes	Judith River Formation	Montana	USA	North America	Campanian	Late Cretaceous	83.5-70.6	Terrestrial	0.0396947	Martin 1984
Hollanda	luceria	MPC-b100/202 (Holotype)	Ornithuromorpha	Barun Goyot Formation	Khermeen Tsav, Omnogovi	Mongolia	Asia	Campanian	Late Cretaceous	83.5-70.6	Sandstone/conglomorates, terrestrial	0.0793893	Bell et al 2010
Hollanda	luceria	MPC-b100/203	Ornithuromorpha	Barun Goyot Formation	Khermeen Tsav, Omnogovi	Mongolia	Asia	Campanian	Late Cretaceous	83.5-70.6	Sandstone/conglomorates, terrestrial	0.010687	Bell et al 2010
Hollanda	luceria	MPC-b100/204	Ornithuromorpha	Barun Goyot Formation	Khermeen Tsav, Omnogovi	Mongolia	Asia	Campanian	Late Cretaceous	83.5-70.6	Sandstone/conglomorates, terrestrial	0.00916031	Bell et al 2010
Hollanda	luceria	MPC-b100/205	Ornithuromorpha	Barun Goyot Formation	Khermeen Tsav, Omnogovi	Mongolia	Asia	Campanian	Late Cretaceous	83.5-70.6	Sandstone/conglomorates, terrestrial	0.00916031	Bell et al 2010
Hollanda	luceria	MPC-b100/206	Ornithuromorpha	Barun Goyot Formation	Khermeen Tsav, Omnogovi	Mongolia	Asia	Campanian	Late Cretaceous	83.5-70.6	Sandstone/conglomorates, terrestrial	0.00458015	Bell et al 2010
Hollanda	luceria	MPC-b100/207	Ornithuromorpha	Barun Goyot Formation	Khermeen Tsav, Omnogovi	Mongolia	Asia	Campanian	Late Cretaceous	83.5-70.6	Sandstone/conglomorates, terrestrial	0.00458015	Bell et al 2010
Hollanda	luceria	Combined	Ornithuromorpha					Campanian	Late Cretaceous	83.5-70.6		0.103817
Gobipteryx	minuta	MGR-I/12 (Holotype)	Alexornithidae, Enantiornites	Barun Goyot Formation	Khulsan, Nemegt Basin	Mongolia	Asia	Campanian	Late Cretaceous	83.5-70.6	Sandstone/conglomorates, terrestrial	0.227481	Elzanowski 1974
Gobipteryx	minuta	MGR-I/32	Alexornithidae, Enantiornites	Barun Goyot Formation	Khulsan, Nemegt Basin	Mongolia	Asia	Campanian	Late Cretaceous	83.5-70.6	Sandstone/conglomorates, terrestrial	0.172519	Elzanowski 1977
Gobipteryx	minuta	PIN-4492	Alexornithidae, Enantiornites	Barun Goyot Formation	Khermeen Tsav, Omnogovi	Mongolia	Asia	Campanian	Late Cretaceous	83.5-70.6	Sandstone/conglomorates, terrestrial	0.0916031	Chiappe et al 2001
Gobipteryx	minuta	PIN 4492-1	Alexornithidae, Enantiornites	Barun Goyot Formation	Khermeen Tsav, Omnogovi	Mongolia	Asia	Campanian	Late Cretaceous	83.5-70.6	Sandstone/conglomorates, terrestrial	0.51145	Kurochkin 2000
Gobipteryx	minuta	IGM 100/1011	Alexornithidae, Enantiornites	Djadokhta Formation	Ukhaa Tolgod	Mongolia	Asia	Late Campanian	Late Cretaceous	83.5-70.6	Red sandstone, aeolian or aluvial fan	0.128244	Chiappe et al 2001
Gobipteryx	minuta	Combined	Alexornithidae, Enantiornites					Early Campanian	Late Cretaceous	83.5-70.6		0.658015
Gobipteryx	minuta	IGM 100/1011	Alexornithidae, Enantiornites					Late Campanian	Late Cretaceous	83.5-70.6		65.80%
Elsornis	keni	MPD-b 100/201	Enantiornithes	Djadokhta Formation	Togrogiin Shiree	Mongolia	Asia	Late Campanian	Late Cretaceous	77.1-70.6	White/yellow fine grained sandstone, aeolian dune	0.244275	Chiappe et al 2007
Apsaravis	ukahaana	IGM 100/1017	Ornithurae	Djadokhta Formation	Ukhaa Tolgod	Mongolia	Asia	Late Campanian	Late Cretaceous	77.1-70.6	Red sandstone, aeolian or aluvial fan	0.570992	Norrel & Clarke 2001
Alamitornis	minutus	MACN PV RN 1108	Ornithuromorpha	Los Alamitos Formation	Los Alamitos Locality, Rio Negro Province	Argentina	South America	Late Campanian-early Maastrichtian	Late Cretaceous	77.1-67.5	Littoral	0.0214	Angolin & Martinelli 2009
Alamitornis	minutus	MACN PV RN 1109	Ornithuromorpha	Los Alamitos Formation	Los Alamitos Locality, Rio Negro Province	Argentina	South America	Late Campanian-early Maastrichtian	Late Cretaceous	77.1-67.5	Littoral	0.0214	Angolin & Martinelli 2009
Alamitornis	minutus	MACN PV RN 1110	Ornithuromorpha	Los Alamitos Formation	Los Alamitos Locality, Rio Negro Province	Argentina	South America	Late Campanian-early Maastrichtian	Late Cretaceous	77.1-67.5	Littoral	0.0092	Angolin & Martinelli 2009
Alamitornis	minutus	Combined						Late Campanian-early Maastrichtian	Late Cretaceous	77.1-70.6		0.0306
Judinornis	nogontsavensis	PO 3389	Baptornithidae, Hesperornithiformes	Nemegt Formation	Nogoon Tsav, Western Trans-Altrai Gobi, Bayankhongor Aimag	Mongolia	Asia	Late Campanian-early Maastrichtian	Late Cretaceous	77.1-67.5	Terrestrial	0.00763359	Kurochkin 2000
Teviornis	gobiensis	PIN 44991-1	Presbyornithidae, Anatoidea, Anseriformes	Nemegt Formation	Gurylin Tsav, Umnogobi Aimak	Mongolia	Asia	Late Campanian-early Maastrichtian	Late Cretaceous	77.1-67.5	Terrestrial	0.0946565	Kurochkin et al 2002
Gurilynia	nessovi		Enantiornithidae, Enantiornithes	Nemegt Formation	Gurylin Tsav, Umnogobi Aimak	Mongolia	Asia	Late Campanian-early Maastrichtian	Late Cretaceous	77.1-67.5	Terrestrial	0.232061	Kurochkin 2000
Limenavis	patagonica	PVL 4731	Carinatae	Lower member, Allen Formation	Salitral Moreno, 20km south of General Roca, Rio Negro Province	Argentina	South America	Late Campanian-early Maastrichtian	Late Cretaceous	77.1-67.5	Yellow/green sandstone, Fluvial	0.0748092	Clarke & Chiappe 2001
Gargantuavis	philoinos	MDE-C3-525 (Holotype)	Ornithuromorpha	Marnes de la Maurine Formation	Bellevue site, Campagne-sur-Aude, Departement Aude, Languedoc	France	Europe	Late Campanian- Early Maastrichtian	Late Cretaceous	77.1-67.5	Red marl and conglomerate, Fluvial	0.0244275	Buffetaut & Le Loueff 1998
Gargantuavis	philoinos	MED-AO8	Ornithuromorpha	Marnes de la Maurine Formation	Combebelle site, Departement Herault, Languedoc	France	Europe	Late Campanian- Early Maastrichtian	Late Cretaceous	77.1-67.5	Terrestrial	0.0152672	Buffetaut & Le Loueff 1998
Gargantuavis	philoinos	Combined	Ornithothoraces					Late Campanian- Early Maastrichtian	Late Cretaceous	77.1-67.5		0.0396947
Martinavis	cruzyensis	ACAP-M 1957	Euenantiornithes	Gres a Reptiles Formation	Massecaps locality, Village of Cruzy, Herault	France	Europe	Late Campanian- Early Maastrichtian	Late Cretaceous	77.1-67.5	Claystone and sandstone, floodplain	0.0503817	Walker et al 2007
Yungavolucris	brevipedalis	PVL-4053 (Holotype)	Enantiornithes	Lecho Formation	Estancia el Brete, Department of Candelaria, Province of Salta	Argentina	South America	Early Maastrichtian	Late Cretaceous	70.6-67.5	Red sandstone, aeolian or aluvial fan	0.0564885	Chiappe 1993
Yungavolucris	brevipedalis	PVL-4692	Enantiornithes	Lecho Formation	Estancia el Brete, Department of Candelaria, Province of Salta	Argentina	South America	Early Maastrichtian	Late Cretaceous	70.6-67.5	Red sandstone, aeolian or aluvial fan	0.0519084	Chiappe 1993
Yungavolucris	brevipedalis	PVL-4040	Enantiornithes	Lecho Formation	Estancia el Brete, Department of Candelaria, Province of Salta	Argentina	South America	Early Maastrichtian	Late Cretaceous	70.6-67.5	Red sandstone, aeolian or aluvial fan	0.0564885	Chiappe 1993
Yungavolucris	brevipedalis	PVL-4052	Enantiornithes	Lecho Formation	Estancia el Brete, Department of Candelaria, Province of Salta	Argentina	South America	Early Maastrichtian	Late Cretaceous	70.6-67.5	Red sandstone, aeolian or aluvial fan	0.0564885	Chiappe 1993
Yungavolucris	brevipedalis	PVL-4268	Enantiornithes	Lecho Formation	Estancia el Brete, Department of Candelaria, Province of Salta	Argentina	South America	Early Maastrichtian	Late Cretaceous	70.6-67.5	Red sandstone, aeolian or aluvial fan	0.00763359	Chiappe 1993
Yungavolucris	brevipedalis	Combined	Enantiornithes					Early Maastrichtian	Late Cretaceous	70.6-67.5		0.0564885
Lectavis	bretincola	PVL-4021-1	Enantiornithes	Lecho Formation	Estancia el Brete, Department of Candelaria, Province of Salta	Argentina	South America	Early Maastrichtian	Late Cretaceous	70.6-67.5	Red sandstone, aeolian or aluvial fan	0.0549618	Chiappe 1993
Martinavis	vincei	PVL 4054 (Holotype)	Euenantiornithes	Lecho Formation	El Brete, Salta Province	Argentina	South America	Early Maastrichtian	Late Cretaceous	70.6-67.5	Grey and green sandstone, Fluvial/lacustine	0.0503817	Walker et al 2007
Martinavis	vincei	PVL 4059	Euenantiornithes	Lecho Formation	El Brete, Salta Province	Argentina	South America	Early Maastrichtian	Late Cretaceous	70.6-67.5	Grey and green sandstone, Fluvial/lacustine	0.0244275	Walker et al 2007
Martinavis	vincei	Combined	Euenantiornithes					Early Maastrichtian	Late Cretaceous	70.6-67.5		0.0503817
Martinavis	saltariensis	PVL 4025	Euenantiornithes	Lecho Formation	El Brete, Salta Province	Argentina	South America	Early Maastrichtian	Late Cretaceous	70.6-67.5	Grey and green sandstone, Fluvial/lacustine	0.0504	Walker & Dyke 2009
Martinavis	minor	PVL 4046	Euenantiornithes	Lecho Formation	El Brete, Salta Province	Argentina	South America	Early Maastrichtian	Late Cretaceous	70.6-67.5	Grey and green sandstone, Fluvial/lacustine	0.0245	Walker & Dyke 2009
Martinavis	whetsonei	PVL 4028	Euenantiornithes	Lecho Formation	El Brete, Salta Province	Argentina	South America	Early Maastrichtian	Late Cretaceous	70.6-67.5	Grey and green sandstone, Fluvial/lacustine	0.0245	Walker & Dyke 2009
Elbretornis	bonapartei	PVL 4022	Euenantiornithes	Lecho Formation	El Brete, Salta Province	Argentina	South America	Early Maastrichtian	Late Cretaceous	70.6-67.5	Grey and green sandstone, Fluvial/lacustine	0.1313	Walker & Dyke 2009
Soroavisaurus	australis	PVL-4690 (Holotype)	Avisauridae, Enantiornithes	Lecho Formation	Estancia el Brete, Department of Candelaria, Province of Salta	Argentina	South America	Early Maastrichtian	Late Cretaceous	70.6-67.5	Red sandstone, aeolian or aluvial fan	0.0564885	Chiappe 1993
Soroavisaurus	australis	PVL-4648	Avisauridae, Enantiornithes	Lecho Formation	Estancia el Brete, Department of Candelaria, Province of Salta	Argentina	South America	Early Maastrichtian	Late Cretaceous	70.6-67.5	Red sandstone, aeolian or aluvial fan	0.0732824	Chiappe 1993
Soroavisaurus	australis	Combined	Avisauridae, Enantiornithes					Early Maastrichtian	Late Cretaceous	70.6-67.5		0.0732824
Asiahesperornis	bazhanovi	IZASK 5/287/86a (Holotyope)	Hesperornithes	Zhuravlovskaya Svita	Priozernyi Quarry, Kushmarun	Kasakhstan	Asia	Maastrichtian	Late Cretaceous	70.6-65.5	Grey Sandstone, marine	0.0473282	Dyke et al. 2006
Asiahesperornis	bazhanovi	IZASK5/287/86b	Hesperornithes	Zhuravlovskaya Svita	Priozernyi Quarry, Kushmarun	Kasakhstan	Asia	Maastrichtian	Late Cretaceous	70.6-65.5	Grey Sandstone, marine	0.0229008	Dyke et al. 2006
Asiahesperornis	bazhanovi	IZASK5/293/87	Hesperornithes	Zhuravlovskaya Svita	Priozernyi Quarry, Kushmarun	Kasakhstan	Asia	Maastrichtian	Late Cretaceous	70.6-65.5	Grey Sandstone, marine	0.0167939	Dyke et al. 2006
Asiahesperornis	bazhanovi	IZASK5/287/86	Hesperornithes	Zhuravlovskaya Svita	Priozernyi Quarry, Kushmarun	Kasakhstan	Asia	Maastrichtian	Late Cretaceous	70.6-65.5	Grey Sandstone, marine	0.0137405	Dyke et al. 2006
Asiahesperornis	bazhanovi	IZASK5/287/86B	Hesperornithes	Zhuravlovskaya Svita	Priozernyi Quarry, Kushmarun	Kasakhstan	Asia	Maastrichtian	Late Cretaceous	70.6-65.5	Grey Sandstone, marine	0.0259542	Dyke et al. 2006
Asiahesperornis	bazhanovi	IZASK 22/KM 97	Hesperornithes	Zhuravlovskaya Svita	Priozernyi Quarry, Kushmarun	Kasakhstan	Asia	Maastrichtian	Late Cretaceous	70.6-65.5	Grey Sandstone, marine	0.00916031	Dyke et al. 2006
Asiahesperornis	bazhanovi	IZASK 4/KM 97	Hesperornithes	Zhuravlovskaya Svita	Priozernyi Quarry, Kushmarun	Kasakhstan	Asia	Maastrichtian	Late Cretaceous	70.6-65.5	Grey Sandstone, marine	0.0183206	Dyke et al. 2006
Asiahesperornis	bazhanovi	IZASK 2/KM 97	Hesperornithes	Zhuravlovskaya Svita	Priozernyi Quarry, Kushmarun	Kasakhstan	Asia	Maastrichtian	Late Cretaceous	70.6-65.5	Grey Sandstone, marine	0.0122137	Dyke et al. 2006
Asiahesperornis	bazhanovi	IZASK 5/KM 97	Hesperornithes	Zhuravlovskaya Svita	Priozernyi Quarry, Kushmarun	Kasakhstan	Asia	Maastrichtian	Late Cretaceous	70.6-65.5	Grey Sandstone, marine	0.010687	Dyke et al. 2006
Asiahesperornis	bazhanovi	IZASK 1/KM 97	Hesperornithes	Zhuravlovskaya Svita	Priozernyi Quarry, Kushmarun	Kasakhstan	Asia	Maastrichtian	Late Cretaceous	70.6-65.5	Grey Sandstone, marine	0.0366412	Dyke et al. 2006
Asiahesperornis	bazhanovi	IZASK 3/KM 97	Hesperornithes	Zhuravlovskaya Svita	Priozernyi Quarry, Kushmarun	Kasakhstan	Asia	Maastrichtian	Late Cretaceous	70.6-65.5	Grey Sandstone, marine	0.0167939	Dyke et al. 2006
Asiahesperornis	bazhanovi	IZASK 220/B-2003	Hesperornithes	Zhuravlovskaya Svita	Priozernyi Quarry, Kushmarun	Kasakhstan	Asia	Maastrichtian	Late Cretaceous	70.6-65.5	Grey Sandstone, marine	0.0320611	Dyke et al. 2006
Asiahesperornis	bazhanovi	IZASK 218/B-2003	Hesperornithes	Zhuravlovskaya Svita	Priozernyi Quarry, Kushmarun	Kasakhstan	Asia	Maastrichtian	Late Cretaceous	70.6-65.5	Grey Sandstone, marine	0.00458015	Dyke et al. 2006
Asiahesperornis	bazhanovi	Combined	Hesperornithes					Maastrichtian	Late Cretaceous	70.6-65.5		0.151145
Vorona	berivotrensis	UA 8651 (holotype)	Ornithuromorpha	Maevarano formation	Mahajanga Basin, near Berivotra	Madagascar	Madagascar	Maastrichtian	Late Cretaceous	70.6-65.5	Terrestrial	0.0824427	Forster et al 2002
Vorona	berivotrensis	FMNH PA 715	Ornithuromorpha	Maevarano formation	Mahajanga Basin, near Berivotra	Madagascar	Madagascar	Maastrichtian	Late Cretaceous	70.6-65.5	Terrestrial	0.0625954	Forster et al 2002
Vorona	berivotrensis	FMNH PA 717	Ornithuromorpha	Maevarano formation	Mahajanga Basin, near Berivotra	Madagascar	Madagascar	Maastrichtian	Late Cretaceous	70.6-65.5	Terrestrial	0.0259542	Forster et al 2002
Vorona	berivotrensis	Combined	Ornithuromorpha					Maastrichtian	Late Cretaceous	70.6-65.5		0.125191
Enantiornis	leali		Euenantiornithes	Lecho Formation	Estancia el Brete, Department of Candelaria, Province of Salta	Argentina	South America	Maastrichtian	Late Cretaceous	70.6-65.5	Red sandstone, aeolian or aluvial fan	0.109924	Walker 1981
Canadaga	arctica	NMC 41050	Hesperonithes		Bylot Island	Canada	North America	Maastrichtian	Late Cretaceous	70.6-65.5		0.010687	Hou 1999
Canadaga	arctica	NMC 41064	Hesperonithes		Bylot Island	Canada	North America	Maastrichtian	Late Cretaceous	70.6-65.5		0.0137405	Hou 1999
Canadaga	arctica	NMC 41053	Hesperonithes		Bylot Island	Canada	North America	Maastrichtian	Late Cretaceous	70.6-65.5		0	Hou 1999
Canadaga	arctica	NMC 41054	Hesperonithes		Bylot Island	Canada	North America	Maastrichtian	Late Cretaceous	70.6-65.5		0	Hou 1999
Canadaga	arctica	Combined	Hesperonithes					Maastrichtian	Late Cretaceous	70.6-65.5		0.0244275	Hou 1999
Polarornis	gregorii		Gaviiformes (?)	Lopez de Bertodana Formation	Seymour Island	Antarctica	Antarctica	Maastrichtian	Late Cretaceous	70.6-65.5	Shoreline	0.256489	Chaterjee 1997
Vegavis	iaai	MLP 93-I-3-1	Anatoidea, Anseriformes	Lopez de Bertodana Formation	Cape Lamb, Vega Island	Antarctica	Antarctica	Maastrichtian	Late Cretaceous	70.6-65.5	Fine grained sandstone, near-shore marine	0.4	Clarke et al 2005
Neogaeornis	wetzeli	GPMK 123	Gaviiformes (?)	Quiriquina Formation	Tumbes Peninsula, San Vicente Bay, Concepcion Province	Chile	South America	Late Maastrictian	Late Cretaceous	67.5-65.5	Siliclastic and carbonate sediments, Shoreface	0.0610687	Hope 2002
Volgavis	marina	ZISP-PO 3638	Pelecaniformes/ Charadriformes (?)	Volga Basin	Malaya Ivanovka locality, Dubovoskii District, Volgograd Province	Russia	Asia	Late Maastrictian	Late Cretaceous	67.5-65.5	Quartz-glauconite sand, Shelf marine	0.0641221	Kurochkin 2000
Avisaurus	archibaldi	UCAMP 11760	Avisauridae, Enantiornithes	Hell Creek Formation	UCMP locality V73097, Garfield County, Montana	USA	North America	Late Maastrictian	Late Cretaceous	67.5-65.5	Silty sandstone, terrestrial	0.0656489	Brett-Surman & Paul 1985
Avisaurus	archibaldi	PU 17324	Avisauridae, Enantiornithes	Hell Creek Formation	UCMP locality V73097, Garfield County, Montana	USA	North America	Late Maastrictian	Late Cretaceous	67.5-65.5	Sandstone, crevasse	0.0656489	Brett-Surman & Paul 1985
Avisaurus	archibaldi	Combined	Avisauridae, Enantiornithes			USA	North America	Late Maastrictian	Late Cretaceous	67.5-65.5		0.0656489	Brett-Surman & Paul 1985
Cimolopteryx	maxima	ANSP 15867	Charadriiformes (?)	Hell Creek Formation	Bug Creek West Locality, McCone County, Montana	USA	North America	Late Maastrictian	Late Cretaceous	67.5-65.5	Terrestrial	0.0137405	Hope 2002
Palintropus	retusus	YPM 513	Quercymegapodiidae (?), Galliformes (?)	Lance Formation	Niobara County, Wyoming	USA	North America	Late Maastrictian	Late Cretaceous	67.5-65.5	Terrestrial	0.0290076	Hope 2002
Cimolopteryx	minima	UCMP 53976	Charadriiformes (?)	Lance Formation	UCMP locality V5003, Niobara County, Wyoming	USA	North America	Late Maastrictian	Late Cretaceous	67.5-65.5	Terrestrial	0.0229008	Hope 2002
Cimolopteryx	petra	AMNH 21911	Charadriiformes (?)	Lance Formation	UCMP locality V5711, near Lance Creek, Niobara County, Wyoming	USA	North America	Late Maastrictian	Late Cretaceous	67.5-65.5	Terrestrial	0.0229008	Hope 2002
Graculavus	augustus	AMNH 25223	Graviculidae, Charadriiformes (?)	Lance Formation	UCMP locality V5711, near Lance Creek, Niobara County, Wyoming	USA	North America	Late Maastrictian	Late Cretaceous	67.5-65.5	Terrestrial	0.0244275	Hope 2002
Cimolopteryx	maxima	UCMP 53973	Charadriiformes (?)	Lance Formation	UCMP locality V5711, near Lance Creek, Niobara County, Wyoming	USA	North America	Late Maastrictian	Late Cretaceous	67.5-65.5	Terrestrial	0.0229008	Hope 2002
Cimolopteryx	maxima	UCMP 53957	Charadriiformes (?)	Lance Formation	UCMP locality V5711, near Lance Creek, Niobara County, Wyoming	USA	North America	Late Maastrictian	Late Cretaceous	67.5-65.5	Terrestrial	0.0229008	Hope 2002
Cimolopteryx	maxima	Combined	Charadriiformes (?)					Late Maastrictian	Late Cretaceous	67.5-65.5		0.0259542	Hope 2002
Lonchodytes	estesi	UCMP 53954	Procellariiformes (?)	Lance Formation	UCMP locality V5620, Near Lance Creek, Wyoming	USA	North America	Late Maastrictian	Late Cretaceous	67.5-65.5	Carbonaceous sandstone, Terrestrial	0.0320611	Hope 2002
Potamornis	skutchi	UCMP 73103	Hesperornithiformes (?)	Lance Formation	UCMP locality V5620, Near Lance Creek, Wyoming	USA	North America	Late Maastrictian	Late Cretaceous	67.5-65.5	Carbonaceous sandstone, Terrestrial	0.0244275	Elzanowski et al 2000
Potamornis	skutchi	UCMP 117605	Hesperornithiformes (?)	Lance Formation	UCMP locality V5620, Near Lance Creek, Wyoming	USA	North America	Late Maastrictian	Late Cretaceous	67.5-65.5	Carbonaceous sandstone, Terrestrial	0.0610687	Elzanowski et al 2000
Potamornis	skutchi	Combined	Hesperornithiformes (?)					Late Maastrictian	Late Cretaceous	67.5-65.5		0.0854962
Torotix	clemensi	UCMP 53958	Pelecaniformes (?)	Lance Formation	UCMP locality V5620, Near Lance Creek, Wyoming	USA	North America	Late Maastrictian	Late Cretaceous	67.5-65.5		0.0244275	Hope 2002
Ceramornis	major	UCMP 53959	Neornithes (?)	Lance Formation	UCMP locality V5620, Near Lance Creek, Wyoming	USA	North America	Late Maastrictian	Late Cretaceous	67.5-65.5	Carbonaceous sandstone, Terrestrial	0.0259542	Hope 2002
Cimolopteryx	rara	UCMP 53962	Charadriiformes (?)	Lance Formation	UCMP locality V5620, Near Lance Creek, Wyoming	USA	North America	Late Maastrictian	Late Cretaceous	67.5-65.5	Carbonaceous sandstone, Terrestrial	0.0229008	Hope 2002
Cimolopteryx	rara	UCMP 53963	Charadriiformes (?)	Lance Formation	UCMP locality V5620, Near Lance Creek, Wyoming	USA	North America	Late Maastrictian	Late Cretaceous	67.5-65.5	Carbonaceous sandstone, Terrestrial	0.0229008	Hope 2002
Cimolopteryx	rara	UCMP 53964	Charadriiformes (?)	Lance Formation	UCMP locality V5620, Near Lance Creek, Wyoming	USA	North America	Late Maastrictian	Late Cretaceous	67.5-65.5	Carbonaceous sandstone, Terrestrial	0.0244275	Hope 2002
Cimolopteryx	rara	YPM 1805 (Holotype)	Charadriiformes (?)	Lance Formation	Ceratops beds, Niobara county, Wyoming	USA	North America	Late Maastrictian	Late Cretaceous	67.5-65.5	Carbonaceous sandstone, Terrestrial	0.0335878	Hope 2002
Cimolopteryx	rara	SMNH P1927.936	Charadriiformes (?)		Gryde Locality, South of Shauvanon, Saskatchewan	Canada	North America	Late Maastrictian	Late Cretaceous	67.5-65.5	Carbonaceous sandstone, Terrestrial	0.0229008	Hope 2002
Cimolopteryx	rara		Charadriiformes (?)					Late Maastrictian	Late Cretaceous	67.5-65.5		0.0580153
Laornis	edvardsianus	YMP 820	Graviculidae, Charadriiformes (?)	Hornerstown Formation	Pemberton Marl Company Pits, Birmingham, Burlington County, New Jersey	USA	North America	Late Maastrictian	Late Cretaceous	67.5-65.5	Marl, Marginal marine	0.0152672	Olsen & Parris 1987
Graculavus	velox	NJSM 11854	Graviculidae, Charadriiformes (?)	Hornerstown Formation	Inversand Company Marl Pit, Sewell, Gloucester County, New Jersey	USA	North America	Late Maastrictian	Late Cretaceous	67.5-65.5	Marl, Marginal marine	0.00458015	Olsen & Parris 1987
Graculavus	velox	YPM 855	Graviculidae, Charadriiformes (?)	Hornerstown Formation	Hornerstown, Monmouth County, New Jersey	USA	North America	Late Maastrictian	Late Cretaceous	67.5-65.5	Marl, Marginal marine	0.0244275	Olsen & Parris 1987
Graculavus	velox	Combined	Graviculidae, Charadriiformes (?)					Late Maastrictian	Late Cretaceous	67.5-65.5		0.0290076
Telmatornis	priscus	YMP 840 (Holotype)	Graviculidae, Charadriiformes (?)	Hornerstown Formation	Hornerstown, Monmouth County, New Jersey	USA	North America	Late Maastrictian	Late Cretaceous	67.5-65.5	Marl, Marginal marine	0.021374	Olsen & Parris 1987
Telmatornis	priscus	YMP 845	Graviculidae, Charadriiformes (?)	Hornerstown Formation	Hornerstown, Monmouth County, New Jersey	USA	North America	Late Maastrictian	Late Cretaceous	67.5-65.5	Marl, Marginal marine	0.021374	Olsen & Parris 1987
Telmatornis	priscus	YMP 850	Graviculidae, Charadriiformes (?)	Hornerstown Formation	Hornerstown, Monmouth County, New Jersey	USA	North America	Late Maastrictian	Late Cretaceous	67.5-65.5	Marl, Marginal marine	0.0534351	Olsen & Parris 1987
Telmatornis	priscus	ANSP 13361	Graviculidae, Charadriiformes (?)	Hornerstown Formation	Hornerstown, Monmouth County, New Jersey	USA	North America	Late Maastrictian	Late Cretaceous	67.5-65.5	Marl, Marginal marine	0.0152672	Olsen & Parris 1987
Telmatornis	priscus	ANSP 15360	Graviculidae, Charadriiformes (?)	Hornerstown Formation	Hornerstown, Monmouth County, New Jersey	USA	North America	Late Maastrictian	Late Cretaceous	67.5-65.5	Marl, Marginal marine	0.021374	Olsen & Parris 1987
Telmatornis	priscus	NJSM 11853	Graviculidae, Charadriiformes (?)	Hornerstown Formation	Hornerstown, Monmouth County, New Jersey	USA	North America	Late Maastrictian	Late Cretaceous	67.5-65.5	Marl, Marginal marine	0.0320611	Olsen & Parris 1987
Telmatornis	priscus	ANSP 15541	Graviculidae, Charadriiformes (?)	Hornerstown Formation	Hornerstown, Monmouth County, New Jersey	USA	North America	Late Maastrictian	Late Cretaceous	67.5-65.5	Marl, Marginal marine	0.00305344	Olsen & Parris 1987
Telmatornis	priscus	NJSM 11900	Graviculidae, Charadriiformes (?)	Hornerstown Formation	Hornerstown, Monmouth County, New Jersey	USA	North America	Late Maastrictian	Late Cretaceous	67.5-65.5	Marl, Marginal marine	0.00763359	Olsen & Parris 1987
Telmatornis	priscus	Combined	Graviculidae, Charadriiformes (?)					Late Maastrictian	Late Cretaceous	67.5-65.5		0.132824
