# Supplementary material for: The Completeness of the Fossil Record of Mesozoic Birds: Implications for Early Avian Evolution
Source: PLoS One. 2012 Jun 25;7(6):e39056. doi: 10.1371/journal.pone.0039056 (PMC3382576; doi:10.1371/journal.pone.0039056)
Supplement: Table S3 — The percentage of characters referring to each bone in the skeleton. (XLS) [file pone.0039056.s003.xls]

## Sheet: Character weightings
Skull
Premaxilla – 0.91%
Maxilla – 1.07%
Nasal – 0.76%
Narial Opening – 0.91%
Ethmoid – 0.15%
Palatine – 1.37%
Parietal – 0.46%
Frontal – 0.92%
Prefrontal – 0.15%
Vomer – 0.46%
Pterygoid – 0.46%
Ectopterygoid – 0.61%
Jugal – 1.37%
Quadratojugal – 0.61%
Quadrate – 2.44%
Squamosal – 0.61%
Basisphenoid – 1.68%
Parasphenoid – 0.15%
Sphenoid – 0.15%
Orbit & Fenestra – 1.37%
Postorbital – 0.76%
Lacrimal – 0.92%
Ear – 1.22%
Occipital – 1.37%
Splenial – 0.31%
Angular – 0.46%
Articular – 0.61%
Dentary – 2.14%
Mandible – 2.90%
Palate – 0.46%
Beak – 0.46%
Dentition – 3.05%
· 0.76% premaxiallary teeth
· 0.31% maxillary teeth;
· 1.22% dentary teeth
· 0.76% single tooth
Skull – 0.61%
· 0.15% require femur
Vertebral column and ribs
Cervical vertebrae – 2.14%
· 0.76% single vertebra
· 0.92% anterior
· 0.61% mid
· 0.15% complete series
· 0.31% neural spines
Thoracic vertebrae – 2.60%
· 1.07% single vertebra
· 0.15% anterior
· 0.31% mid
· 0.31% posterior
· 0.15% complete series
· 0.46% neural spines
Complete presacral series – 0.61%
Sacral vertebrae – 1.37%
· 0.31% single vertebra
· 0.31% anterior
· 0.46% posterior
· 0.31% complete series
Caudal vertebrae – 3.21%
· 0.31% single vertebra
· 0.76% anterior
· 0.15% mid
· 0.61% posterior
· 0.46% complete series
· 0.31% neural spines
· 0.76% pygostyle
Notarium – 0.15%
Cervical ribs – 0.31%
Thoracic ribs – 0.31%
Gastralia – 0.31%
Thoracic girdle and sternum
Corocoid – 3.97%
· 0.92% anterior
· 0.46% posterior
· 0.46% shaft
· 0.92% articulation with scapulae
· 1.21% complete
Scapula – 1.98%
· 1.52% proximal
· 0.31% shaft
· 0.15% require humerus
Furcula – 1.52%
Sternum – 2.90%
· 0.61% anterior
· 0.61% posterior
· 1.68% complete
Thoracic limb
Humerus – 5.34%
· 2.14% proximal
· 2.14% distal
· 0.31% shaft
· 0.15% complete
· 0.15% require femur
· 0.15% require ulna, femur and tibiotarsus
Ulna – 2.14%
· 0.76% proximal
· 0.92% distal
· 0.31% require humerus
· 0.15% require radius
Radius – 0.46%
· 0.15 % shaft
· 0.15% require femur
· 0.15% require ulna
Ulnare – 0.61%
Carpometacarpus – 5.19%
· 0.76% distal carpels
· 0.92% metacarpal 1
· 0.61% metacarpal 2
· 1.98% metacarpal 3
· 0.61% proximal
· 0.31% complete
Phalanges – 4.58%
· 0.15% single phalanx
· 1.07% digit 1
· 1.98% digit 2
· 1.22% digit 3
· 0.31% require femur
Manus – 0.15%
Pelvic Girdle
Ilium – 5.04%
· 2.14% anterior
· 1.37% posterior
· 0.61% complete
· 0.92% require ischium
Ischium – 2.75%
· 0.61% proximal
· 1.22% distal
· 0.61% shaft
· 0.31% require pubis
Pubis – 2.29%
· 1.37% distal
· 0.61% shaft
· 0.31% complete
Pelvic limb
Femur – 2.60%
· 1.68% proximal
· 0.92% distal
Fibula – 0.91%
Tibiotarsus – 2.75%
· 0.92% proximal
· 1.83% distal
Tarsometatarsus – 6.72%
· 3.21% proximal
· 3.21% distal
· 0.31% metatarsal V
Digits – 2.44%
· 0.31% single phalanx
· 2.59% digit 1
· 0.92% digit 2
· 0.31% digit 3
· 0.15% digit 4
Integuement
0.31% wing feathers
0.15% tail feathers
